# Supplementary material for: Relationship between the cost of illness and quality of life among adolescents with type 1 diabetes—a mixed method study
Source: Sci Rep. 2024 Jun 11;14:13403. doi: 10.1038/s41598-024-63536-4 (PMC11167017; doi:10.1038/s41598-024-63536-4)
Supplement: Supplementary file 2 — Supplementary Information 2. [file 41598_2024_63536_MOESM2_ESM.xlsx]

## Sheet: Table 1
Table 1: Socioeconomic and demographic characteristics
Characteristics	Categories			Number of participants (%)
Adolescent Age Group	Early	10 to 13		52(46%)
in years	Middle	14 to 17		34(30%)
	Late	18 to 19		27(24%)
Gender- Male	Early	10 to 13 Years		23(20.3%)
	Middle	14 to 17 Years		23(20.3%)
	Late	18 to 19 Years		13(11.5%)
Female	Early		10 to 13 Years	29(25.6%)
	Middle		14 to 17 Years	11(9.7%)
	Late		18 to 19 Years	14(12.3%)
Education of Head of	Professional			3(2.6%)
the Family	Graduate			22(19%)
	Intermediate or diploma			11(9%)
	High School			27(24%)
	Middle School			24(21%)
	Primary school			8(7%)
	Illiterate			18(16%)
Socio-Economic	Upper			1(0.88%)
Class12	Upper middle			11(9.73%)
	Lower middle			36(31.85%)
	Upper lower			59(52.21%)
	Lower			6(5.3%)
Health Insurance	Insured			13(11.5%)
	Uninsured			100(88.4%)

## Sheet: Table 2
Table 2: Association between socioeconomic and demographic characteristics among participants and the cost of Outpatient Care.
Variable	Categories	Frequency	OPD cost	OPD cost in	p-value
		(%)	(Median-IQR)	USD $
			/month
Area	Rural	54	3000	36.4	0.914
		-47.3	(400-6250)	(4.8-75.9)
	Urban	59	3000	36.4
		-52.2	(2000-3500)	(24.3-42.5)
Type of Facility	Private Tertiary	58	2000	24.3	0.004
used for	Care Hospital	-51.3	(300-3000)	(3.6-36.4)
treatment	Government Tertiary	47	3000	36.4
	Care Hospital	-41.5	(2000 - 5000)	(24.3-60.7)
	Private Hospital	8	5000	60.7
		-7.07	(4000 - 10000)	(48.6-121.5)
Experiencing	Yes	37	3000	36.4	0.735
Catastrophic		-32.7	(2000 - 5750)	(24.3-69.8)
Health
Expenditure	No	76	2500	30.3
		-67.2	(1500 - 3000)	(18.2-36.4)
Socio-Economic	Upper	1	2000	24.3	0.496
Class (SEC)11		-0.88
	Upper middle	11	3000	36.4
		-9.73	(2000 - 10000)	(24.3-121.5)
	Lower middle	36	3000	36.4
		-31.8	(2000 - 3000)	(24.3-36.4)
	Upper lower	59	3000	36.4
		-52.2	(2000 - 5000)	(24.3-60.7)
	Lower	6	4000	48.6
		-5.3	(1500 - 9088)	(18.2-110.4)
Health Insurance	Insured	13	2500	30.39	0.008
		-11.5	(450 - 5000)	(5.47-60.7)
	Uninsured	100	3000	36.4
		-88.4	(2000 - 5000)	(24.3-60.7)

## Sheet: Table 3
Table 3: Association between Socio-economic, and demographic characteristics among participants and the cost of Inpatient Care.
Variable	Categories	Frequency	IPD cost	IPD cost	p-value
		(%)	(Median-IQR)	in USD $
			/year
Area	Rural	39 (46.4)	25000	303.5	0.173
			(100000-50000)	(1214.2-607.1)
	Urban	45 (53.6)	40000	485.69
			(20000-50000)	(242.8-607.1)
Type of	Private	32 (38.1)	20000	242.8	0.309
Facility	Tertiary		(10000-50000)	(121.42-607.1)
used for	Care Hospital
treatment	Government	45 (53.6)	30000	364.27
	Tertiary		(10000-55000)	(121.42-667.82)
	Care Hospital
	Private	7 (8.3)	45000	546.4
	Hospitals		(45000-120000)	(546.4-1457)
Experiencing	Yes	25 (33.3)	15000	182.13	<0.001
Catastrophic			(10000-30000)	(121.42-364.2)
Health
Expenditure	No	50 (66.7)	50000	607.1
			(23750-70000)	(288.38-849.9)
Socio-Economic	Upper	1 (1.2)	1000	12.14	0.367
Class 11	Upper	9 (10.7)	10000	121.4
	middle		(5000-40000)	(60.7-485.6)
	Lower	29 (34.5)	40000	485.6
	middle		(20000-50000)	(242.8-607.11)
	Upper	41 (48.8)	25000	303.5
	lower		(11000-65000)	(133.5-789.24)
	Lower	4 (4.8)	17500	212.4
			(6250-51250)	(75.8-622.2)
Health	Insured	9 (9.7)	5000	60.71	<0.001
Insurance			(3000-7100)	(36.4-86.21)
	Uninsured	84 (90.3)	27500	333.9
			(10000-50000)	(121.4-607.1)

## Sheet: Table 4
Table 4: Financial sources met for the treatment of T1DM adolescents.
Categories	Frequency	USD	Average OOP
	(%)	$	Health Expenses
			/month (INR)
Own income and use saving	40(35.3)	46.6	3849
Borrowing money (with Interest)	58(51.3)	100	8264
Selling of assets	5(4.4)	62.1	5133
Contributions or assistance from	10(8.8)	62.9	5200
friends and relatives

## Sheet: Fig 1
	Figure 1: Correlation between the cost of illness and Diabetes specific Quality of life
