# Supplementary material for: Relationship between the cost of illness and quality of life among adolescents with type 1 diabetes—a mixed method study
Source: Sci Rep. 2024 Jun 11;14:13403. doi: 10.1038/s41598-024-63536-4 (PMC11167017; doi:10.1038/s41598-024-63536-4)
Supplement: Supplementary file 3 — Supplementary Information 3. [file 41598_2024_63536_MOESM3_ESM.xlsx]

## Sheet: Sheet1
Total score(320)	SA(75)	DR(40)	FH(50)	PC(55)	AF(55)	DH(45)	Name	Age	Gender(RECORD BY OBSERVATION)	Area	Education(of Respondent)	Education of head of the family	Occupation(of Respondent)	Occupation of head of the family	Total Family income per month(Categorised)	Total Family income per month	Social Economic Status	SES coded	Family type	Religion	Marital status	Health Insurance status	Name of Insurance Plan	Age	Benefits Availed	Type 1 Diabetes is diagnosed at age of	no of years since intial diagnosis	Diabetes	Treatment sought - facility	Recent sugar level readings	Insulin regimen	Frequency of SMBG (self-monitoring of blood glucose)	Expenditures reported for the last month (includes consultation fees paid to doctors/nurses, or traditional/alternative healers, diagnostic or laboratory tests, medication and travel costs.)	Expenditure reported for the last year (includes costs associated with overnight stays in a hospital/health facility or a long-term facility stay (reported for the last year), all reported annual expenditures will be converted to monthly amounts.)	when divided by 12 months	total expenditure per month(OPD& IPD)	In the past 12 months, was there a time when you did not take prescribed medicines due to cost?’	CHE -YES /No	In the last 12 months have you experienced difficulty paying for doctor’s fees/medications/diagnostic fees/hospital bills?	In the last 12 months, how did you usually pay for medical/health care costs?	QOL Score	Health Insurance status,insured 1,uninsured 2	Total Family income per month	Social Economic Status	OPD	IPD	income Below avaerage 1, Above -2	QOL below average1,above -2	SES
272	70	33	48	30	50	41	yashu	10	b) Female……..2	a) Rural………1	6	6	b) Professionals..................9	8	3	10000	17	2	Nuclear...............1	Hindu.................1	Single.........................1	b) Uninsured………2	no	10	no	10	0	a) Controlled………1	b) Private………….2	100	a) Insulin injections including long acting….1	d) 1–2 times a day………..4	10000	50000	4166.67	14166.7	no	yes	yes	a) Own income and using saving	335	2	10000	17	10000	50000	1	2	4
265.6	67	39	46	27	47	40	Pankith	14	b) Female……..2	b) Urban………2	7	6	b) Professionals..................9	6	3	15000	15	3	Nuclear...............1	Hindu.................1	Married........................2	b) Uninsured………2	Nil	14	Nil	6	-8	a) Controlled………1	b) Private………….2	-	a) Insulin injections including long acting….1	a) Did not use a glucometer…….1	5000	50000	4166.67	9166.67	Nil	yes	Yes	b) Borrowing money (with interest)	249	2	15000	15	5000	50000	1	2	3
268.8	66	38	45	29	48	43	Inchara	18	b) Female……..2	a) Rural………1	3	2	j) Unemployed...........................................1	5	3	11000	10	4	Nuclear...............1	Hindu.................1	Single.........................1	b) Uninsured………2	Nil	18	Nil	3	-15	a) Controlled………1	a) Government………….1	120	a) Insulin injections including long acting….1	d) 1–2 times a day………..4	10000	10000	833.333	10833.3	30000	yes	Yes	b) Borrowing money (with interest)	295	2	11000	10	10000	10000	1	2	4
307.2	73	40	48	54	53	39	Pushpa	18	b) Female……..2	a) Rural………1	4	1	i) Elementary occupations...................................2	6	3	18000	10	4	Nuclear...............1	Hindu.................1	Single.........................1	b) Uninsured………2	Nil	18	Nil	11	-7	a) Controlled………1	a) Government………….1	-	a) Insulin injections including long acting….1	d) 1–2 times a day………..4	10000	500000	41666.7	51666.7	No	yes	Yes	b) Borrowing money (with interest)	244	2	18000	10	10000	500000	1	2	4
291.2	66	39	44	52	49	41	Srikrishna	18	a) Male………...1	a) Rural………1	4	1	i) Elementary occupations...................................2	4	2	9000	7	4	Joint.....................2	Hindu.................1	Widowed/widower...................4	b) Uninsured………2	NA	18	NA	13	-5	b) Not controlled…….2	b) Private………….2	18mg/dl	a) Insulin injections including long acting….1	d) 1–2 times a day………..4	6000	200000	16666.7	22666.7	no	yes	yes	b) Borrowing money (with interest)	248	2	9000	7	6000	200000	1	2	4
268.8	64	31	49	31	51	43	Vanitha	17	b) Female……..2	b) Urban………2	4	1	e) Skilled workers and shop, Market Sales Workers................6	5	2	8000	8	4	Joint.....................2	Hindu.................1	Married........................2	b) Uninsured………2	NA	17	NA	10	-7	a) Controlled………1	a) Government………….1	130MG/DL	b) Insulin injections excluding long acting….2	a) Did not use a glucometer…….1	6000	70000	5833.33	11833.3	NO	yes	YES	b) Borrowing money (with interest)	234	2	8000	8	6000	70000	1	1	4
134.4	25	19	17	22	23	28	Mamatha	19	b) Female……..2	a) Rural………1	6	6	j) Unemployed...........................................1	6	6	35000	18	2	Joint.....................2	Hindu.................1	Married........................2	b) Uninsured………2	NA	19	Na	10	-9	a) Controlled………1	b) Private………….2	191	a) Insulin injections including long acting….1	c) Only when sick………..3	2000	10000	833.333	2833.33	No	no	No	a) Own income and using saving	235	2	35000	18	2000	10000	2	1	4
92.8	13	13	20	15	17	15	Niveditha	14	b) Female……..2	a) Rural………1	4	1	j) Unemployed...........................................1	1	1	2000	3	5	Nuclear...............1	Hindu.................1	Single.........................1	b) Uninsured………2	NA	14	NA	3 years	#VALUE!	a) Controlled………1	b) Private………….2	105mg/dl	b) Insulin injections excluding long acting….2	b) Less than once a day……….2	2000	0	0	2000	No	yes	no	b) Borrowing money (with interest)	173	2	2000	3	2000	0	1	1	5
83.2	12	13	18	15	15	10	Greeshmalatha	14	b) Female……..2	a) Rural………1	7	7	a) Legislators, Senior officials and Managers.................10	1	10	40000	18	2	Joint.....................2	Hindu.................1	Married........................2	a) Insured …….1	aarogya karnataka	14	the respondent is unaware.	5 years	#VALUE!	a) Controlled………1	b) Private………….2	140	a) Insulin injections including long acting….1	c) Only when sick………..3	600	7200	600	1200	no	no	no	a) Own income and using saving	168	1	40000	18	600	7200	2	1	4
128	23	15	20	23	23	24	Chethana B	19	b) Female……..2	b) Urban………2	6	4	i) Elementary occupations...................................2	3	12	100000	19	2	Joint.....................2	Hindu.................1	Single.........................1	a) Insured …….1	Health insurance	19	1lakh	8y	#VALUE!	a) Controlled………1	b) Private………….2	150mg/dl	a) Insulin injections including long acting….1	c) Only when sick………..3	2000	0	0	2000	No	no	No	b) Borrowing money (with interest)	152	1	100000	19	2000	0	2	1	4
89.6	13	15	15	16	17	14	Rathna	19	b) Female……..2	a) Rural………1	5	5	j) Unemployed...........................................1	6	4	25000	15	3	Nuclear...............1	Hindu.................1	Single.........................1	b) Uninsured………2	not applicable	19	not known	12	-7	a) Controlled………1	b) Private………….2	140	a) Insulin injections including long acting….1	e) 3 times a day………….5	400	4800	400	800	no	no	no	a) Own income and using saving	171	2	25000	15	400	4800	2	1	3
185.6	30	33	20	30	25	48	Shreya M	10	a) Male………...1	a) Rural………1	2	1	j) Unemployed...........................................1	5	2	10000	8	4	Joint.....................2	Hindu.................1	Single.........................1	b) Uninsured………2	No	10	No	1 year 9 months	#VALUE!	a) Controlled………1	b) Private………….2	104	a) Insulin injections including long acting….1	d) 1–2 times a day………..4	4000	0	0	4000	No	no	No	a) Own income and using saving	326	2	10000	8	4000	0	1	2	4
256	47	40	48	30	50	41	Manjula	19	b) Female……..2	a) Rural………1	5	1	i) Elementary occupations...................................2	2	2	10000	5	5	Nuclear...............1	Hindu.................1	Single.........................1	a) Insured …….1	LIC	19	4 lakh	5 year	#VALUE!	a) Controlled………1	b) Private………….2	150mg/dl	a) Insulin injections including long acting….1	b) Less than once a day……….2	7000	5000	416.667	7416.67	No	yes	No	b) Borrowing money (with interest)	149	1	10000	5	7000	5000	1	1	5
176	25	35	20	30	25	41	Gouthami	10	b) Female……..2	b) Urban………2	2	3	i) Elementary occupations...................................2	2	2	5000	7	4	Nuclear...............1	Hindu.................1	Single.........................1	b) Uninsured………2	No	10	No	2 year	#VALUE!	a) Controlled………1	b) Private………….2	100	a) Insulin injections including long acting….1	c) Only when sick………..3	3000	0	0	3000	No	yes	Yes	b) Borrowing money (with interest)	320	2	5000	7	3000	0	1	2	4
201.6	38	33	20	30	40	41	Akash Raju	16	a) Male………...1	b) Urban………2	5	5	a) Legislators, Senior officials and Managers.................10	10	10	50000	25	2	Nuclear...............1	Hindu.................1	Married........................2	a) Insured …….1	ABY	16	Cashless payment(specially for police	8 years	#VALUE!	a) Controlled………1	b) Private………….2	276	a) Insulin injections including long acting….1	g) 7 times a day………….7	2500	3000	250	2750	no	yes	no	a) Own income and using saving	160	1	50000	25	2500	3000	2	1	4
217.6	42	33	47	30	25	41	Naveen kumar	18	a) Male………...1	b) Urban………2	6	4	e) Skilled workers and shop, Market Sales Workers................6	6	10	50000	20	2	Nuclear...............1	Hindu.................1	Single.........................1	b) Uninsured………2	No	18	No	14 year	#VALUE!	b) Not controlled…….2	b) Private………….2	150	a) Insulin injections including long acting….1	a) Did not use a glucometer…….1	3000	40000	3333.33	6333.33	No	no	No	a) Own income and using saving	312	2	50000	20	3000	40000	2	2	4
211.2	69	37	30	30	25	20	Indushree	19	b) Female……..2	b) Urban………2	6	5	j) Unemployed...........................................1	6	2	10000	13	3	Nuclear...............1	Hindu.................1	Single.........................1	b) Uninsured………2	No	19	No	13 years	#VALUE!	a) Controlled………1	b) Private………….2	100	a) Insulin injections including long acting….1	a) Did not use a glucometer…….1	2500	40000	3333.33	5833.33	No	yes	No	a) Own income and using saving	320	2	10000	13	2500	40000	1	2	3
112	18	19	20	17	18	20	Varun	19	a) Male………...1	a) Rural………1	6	4	d) Clerks.............................7	5	2	10000	11	3	Nuclear...............1	Hindu.................1	Single.........................1	a) Insured …….1	No	19	No	14	-5	a) Controlled………1	a) Government………….1	180	a) Insulin injections including long acting….1	a) Did not use a glucometer…….1	1500	1500	125	1625	No	no	No	a) Own income and using saving	192	1	10000	11	1500	1500	1	1	3
96	13	15	16	18	17	17	Vismaya	16	b) Female……..2	b) Urban………2	5	6	j) Unemployed...........................................1	9	12	600000	27	1	Nuclear...............1	Hindu.................1	Single.........................1	b) Uninsured………2	No	16	No	10	-6	a) Controlled………1	b) Private………….2	180	a) Insulin injections including long acting….1	b) Less than once a day……….2	2000	1000	83.3333	2083.33	No	yes	No	a) Own income and using saving	185	1	60000	27	2000	1000	2	1	1
233.6	40	33	48	30	42	41	Chethan	19	a) Male………...1	a) Rural………1	4	2	i) Elementary occupations...................................2	4	1	5000	7	4	Nuclear...............1	Hindu.................1	Single.........................1	b) Uninsured………2	no	19	no	7	-12	a) Controlled………1	a) Government………….1	dont know	a) Insulin injections including long acting….1	c) Only when sick………..3	3000	50000	4166.67	7166.67	yes	yes	yes	a) Own income and using saving	254	2	5000	7	3000	50000	1	2	4
256	50	33	48	34	50	41	Keerthik	13	a) Male………...1	a) Rural………1	4	1	f) Skilled Agricultural and Fishery workers...............5	5	1	3000	7	4	Joint.....................2	Hindu.................1	Single.........................1	b) Uninsured………2	NA	13	NA	3 years	#VALUE!	a) Controlled………1	b) Private………….2	90	a) Insulin injections including long acting….1	c) Only when sick………..3	5000	50000	4166.67	9166.67	Yes	yes	Yes	b) Borrowing money (with interest)	228	2	3000	7	5000	50000	1	1	4
124.8	29	19	20	20	17	20	Pruthvi	14	a) Male………...1	a) Rural………1	4	3	j) Unemployed...........................................1	5	2	10000	10	4	Nuclear...............1	Hindu.................1	Single.........................1	b) Uninsured………2	No	14	No	10	-4	a) Controlled………1	b) Private………….2	150	a) Insulin injections including long acting….1	a) Did not use a glucometer…….1	2500	1000	83.3333	2583.33	No	no	No	a) Own income and using saving	172	2	10000	10	2500	1000	1	1	4
102.4	17	19	18	15	14	19	Rihan	14	a) Male………...1	a) Rural………1	4	3	j) Unemployed...........................................1	5	3	15000	11	3	Nuclear...............1	Muslim................2	Single.........................1	b) Uninsured………2	No	14	No	10	-4	a) Controlled………1	b) Private………….2	160	a) Insulin injections including long acting….1	b) Less than once a day……….2	3000	1500	125	3125	No	no	No	a) Own income and using saving	169	2	15000	11	3000	1500	1	1	3
230.4	40	33	48	30	40	39	Preetham	12	a) Male………...1	b) Urban………2	4	5	g) Craft and Related trade workers.......................4	8	4	60000	17	2	Nuclear...............1	Hindu.................1	Single.........................1	b) Uninsured………2	NA	12	NA	6 years	#VALUE!	a) Controlled………1	b) Private………….2	10.5	a) Insulin injections including long acting….1	c) Only when sick………..3	6000	12000	1000	7000	Yes	no	Yes	a) Own income and using saving	216	2	60000	17	6000	12000	2	1	4
220.8	30	34	48	30	38	41	Chirag	14	a) Male………...1	b) Urban………2	6	7	j) Unemployed...........................................1	9	2	5000	18	2	Nuclear...............1	Hindu.................1	Single.........................1	b) Uninsured………2	no	14	no	6	-8	c) Don’t Know………..3	b) Private………….2	dont know	a) Insulin injections including long acting….1	a) Did not use a glucometer…….1	3500	40000	3333.33	6833.33	yes	yes	yes	b) Borrowing money (with interest)	208	2	5000	18	3500	40000	1	1	4
268.8	76	35	48	30	39	41	Varsha	10	b) Female……..2	a) Rural………1	6	6	c) Technicians and Associate professionals.....................8	8	4	30000	18	2	Joint.....................2	Hindu.................1	Married........................2	b) Uninsured………2	No	10	No	One and half year	#VALUE!	a) Controlled………1	b) Private………….2	Not done	b) Insulin injections excluding long acting….2	a) Did not use a glucometer…….1	10000	0	0	10000	No	no	No	a) Own income and using saving	154	2	30000	18	10000	0	2	1	4
188.8	30	44	19	30	25	41	Sachin Kumar	18	a) Male………...1	a) Rural………1	4	4	j) Unemployed...........................................1	6	1	12000	11	3	Joint.....................2	Hindu.................1	Single.........................1	b) Uninsured………2	no	18	no	15	-3	a) Controlled………1	b) Private………….2	160	a) Insulin injections including long acting….1	a) Did not use a glucometer…….1	2000	25000	2083.33	4083.33	yes	no	yes	a) Own income and using saving	241	2	12000	11	2000	25000	1	1	3
233.6	30	33	48	30	51	42	Thanmay	17	a) Male………...1	b) Urban………2	5	6	j) Unemployed...........................................1	6	2	15000	14	3	Nuclear...............1	Hindu.................1	Single.........................1	b) Uninsured………2	no	17	no	2	-15	a) Controlled………1	b) Private………….2	300	a) Insulin injections including long acting….1	a) Did not use a glucometer…….1	3000	50000	4166.67	7166.67	no	yes	no	a) Own income and using saving	251	2	15000	14	3000	50000	1	2	3
121.6	17	24	18	18	25	20	Shashank	17	a) Male………...1	b) Urban………2	5	6	j) Unemployed...........................................1	6	2	20000	14	3	Nuclear...............1	Hindu.................1	Single.........................1	b) Uninsured………2	no	17	no	14	-3	a) Controlled………1	b) Private………….2	250	a) Insulin injections including long acting….1	a) Did not use a glucometer…….1	2000	40000	3333.33	5333.33	no	no	no	a) Own income and using saving	246	2	20000	14	2000	40000	1	2	3
201.6	30	33	30	30	38	41	Akash	12	a) Male………...1	b) Urban………2	4	3	j) Unemployed...........................................1	6	3	16000	12	3	Nuclear...............1	Hindu.................1	Single.........................1	b) Uninsured………2	no	12	no	9	-3	a) Controlled………1	b) Private………….2	dont know	a) Insulin injections including long acting….1	b) Less than once a day……….2	2500	30000	2500	5000	yes	no	yes	a) Own income and using saving	241	2	16000	12	2500	30000	1	1	3
172.8	23	40	25	30	25	30	Pavan	19	a) Male………...1	a) Rural………1	6	1	f) Skilled Agricultural and Fishery workers...............5	5	2	10000	8	4	Joint.....................2	Hindu.................1	Single.........................1	b) Uninsured………2	NA	19	NA	9 year	#VALUE!	a) Controlled………1	b) Private………….2	105mg/dl	a) Insulin injections including long acting….1	c) Only when sick………..3	3000	10000	833.333	3833.33	No	no	No	b) Borrowing money (with interest)	160	2	10000	8	3000	10000	1	1	4
201.6	50	40	21	30	20	41	Mahadev kumar	14	a) Male………...1	a) Rural………1	3	4	j) Unemployed...........................................1	5	2	6000	11	3	Nuclear...............1	Hindu.................1	Single.........................1	b) Uninsured………2	NA	14	NA	12	-2	a) Controlled………1	b) Private………….2	111	a) Insulin injections including long acting….1	b) Less than once a day……….2	5000	0	0	5000	Yes	yes	Yes, agriculture,so every year we get money,so give to those from whom we have received money	b) Borrowing money (with interest)	277	2	6000	11	5000	0	1	2	3
220.8	40	33	47	30	30	41	Priyadarshini	11	b) Female……..2	a) Rural………1	2	2	j) Unemployed...........................................1	4	3	13000	9	4	Nuclear...............1	Hindu.................1	Single.........................1	a) insured………..1	ESI	11	treatment free if admitted	4	-7	b) Not controlled…….2	b) Private………….2	550	a) Insulin injections including long acting….1	b) Less than once a day……….2	5000	10000	833.333	5833.33	Cannot handle her expenditure	yes	Borrow money	c) Selling of assets	249	1	13000	9	5000	10000	1	2	4
124.8	20	20	23	19	23	20	anusha	19	b) Female……..2	b) Urban………2	7	6	j) Unemployed...........................................1	1	4	20000	11	3	Nuclear...............1	Hindu.................1	Married........................2	b) Uninsured………2	NA	19	NA	7YEARS	#VALUE!	a) Controlled………1	b) Private………….2	150	a) Insulin injections including long acting….1	d) 1–2 times a day………..4	2000	25000	2083.33	4083.33	NA	no	YES	b) Borrowing money (with interest)	207	2	20000	11	2000	25000	1	1	3
131.2	25	20	19	20	25	22	Siddesh M	19	a) Male………...1	a) Rural………1	3	3	i) Elementary occupations...................................2	2	2	6000	7	4	Nuclear...............1	Hindu.................1	Single.........................1	b) Uninsured………2	NA	19	Na	11	-8	a) Controlled………1	b) Private………….2	150	a) Insulin injections including long acting….1	d) 1–2 times a day………..4	1500	18000	1500	3000	NA	yes	Yes	b) Borrowing money (with interest)	188	2	6000	7	1500	18000	1	1	4
268.8	70	40	48	30	40	41	Vanitha V	18	b) Female……..2	b) Urban………2	4	3	j) Unemployed...........................................1	6	2	8000	11	3	Nuclear...............1	Hindu.................1	Single.........................1	b) Uninsured………2	NA	18	Na	8	-10	a) Controlled………1	b) Private………….2	150	a) Insulin injections including long acting….1	d) 1–2 times a day………..4	7000	84000	7000	14000	NA	yes	Yes	b) Borrowing money (with interest)	212	2	8000	11	7000	84000	1	1	3
249.6	50	31	48	30	50	41	Chethan N	18	a) Male………...1	a) Rural………1	3	3	h) Plant and Machine Operators and Assemblers....................3	4	4	20000	11	3	Nuclear...............1	Hindu.................1	Single.........................1	b) Uninsured………2	NA	18	Na	7	-11	a) Controlled………1	a) Government………….1	150	a) Insulin injections including long acting….1	d) 1–2 times a day………..4	4000	48000	4000	8000	No	no	Yes	b) Borrowing money (with interest)	321	2	20000	11	4000	48000	1	2	3
268.8	60	33	48	33	54	41	Ruchitha	18	b) Female……..2	b) Urban………2	6	1	j) Unemployed...........................................1	1	3	13000	5	5	Nuclear...............1	Hindu.................1	Single.........................1	b) Uninsured………2	NA	18	Na	9	-9	a) Controlled………1	b) Private………….2	150	a) Insulin injections including long acting….1	d) 1–2 times a day………..4	5000	60000	5000	10000	No	yes	Yes	b) Borrowing money (with interest)	247	2	13000	5	5000	60000	1	2	5
268.8	50	42	48	39	49	41	Sanjana M	18	b) Female……..2	a) Rural………1	7	1	j) Unemployed...........................................1	2	3	12000	6	4	Joint.....................2	Hindu.................1	Single.........................1	b) Uninsured………2	NA	18	Na	15	-3	a) Controlled………1	b) Private………….2	150	a) Insulin injections including long acting….1	d) 1–2 times a day………..4	7000	100000	8333.33	15333.3	No	yes	Yes	b) Borrowing money (with interest)	283	2	12000	6	7000	100000	1	2	4
278.4	70	33	48	36	50	41	Vijay kumar	16	a) Male………...1	a) Rural………1	6	1	j) Unemployed...........................................1	3	2	10000	6	4	Nuclear...............1	Hindu.................1	Single.........................1	b) Uninsured………2	NA	16	Na	9	-7	a) Controlled………1	b) Private………….2	150	a) Insulin injections including long acting….1	d) 1–2 times a day………..4	8000	96000	8000	16000	No	yes	Yes	b) Borrowing money (with interest)	192	2	10000	6	8000	96000	1	1	4
217.6	40	33	48	30	26	41	Gowri	19	b) Female……..2	b) Urban………2	6	4	e) Skilled workers and shop, Market Sales Workers................6	1	2	8000	7	4	Nuclear...............1	Hindu.................1	Married........................2	b) Uninsured………2	NA	19	NA	12	-7	a) Controlled………1	b) Private………….2	150	a) Insulin injections including long acting….1	d) 1–2 times a day………..4	3000	40000	3333.33	6333.33	No	yes	Yes	d) Contributions or assistance from friends and relatives	288	2	8000	7	3000	40000	1	2	4
124.8	21	20	20	20	25	19	Gouthami S	10	b) Female……..2	b) Urban………2	2	2	j) Unemployed...........................................1	4	2	10000	8	4	Nuclear...............1	Hindu.................1	Single.........................1	b) Uninsured………2	NA	10	NA	2	-8	a) Controlled………1	b) Private………….2	145	a) Insulin injections including long acting….1	d) 1–2 times a day………..4	2000	25000	2083.33	4083.33	Yes	yes	Yes	b) Borrowing money (with interest)	281	2	10000	8	2000	25000	1	2	4
268.8	69	33	47	39	40	41	kumar	19	a) Male………...1	b) Urban………2	5	1	d) Clerks.............................7	2	3	18000	6	4	Nuclear...............1	Hindu.................1	Single.........................1	b) Uninsured………2	NA	19	NA	14	-5	a) Controlled………1	b) Private………….2	220	a) Insulin injections including long acting….1	e) 3 times a day………….5	5000	60000	5000	10000	No	yes	Yes	d) Contributions or assistance from friends and relatives	208	2	18000	6	5000	60000	1	1	4
140.8	20	33	20	23	25	20	Keerthik N Y	14	a) Male………...1	a) Rural………1	4	4	j) Unemployed...........................................1	5	2	7000	11	3	Joint.....................2	Hindu.................1	Single.........................1	b) Uninsured………2	NA	14	Na	3	-11	a) Controlled………1	b) Private………….2	260	a) Insulin injections including long acting….1	d) 1–2 times a day………..4	2000	30000	2500	4500	No	yes	Yes	b) Borrowing money (with interest)	221	2	7000	11	2000	30000	1	1	3
217.6	34	40	48	30	25	41	Varun C	18	a) Male………...1	b) Urban………2	5	4	j) Unemployed...........................................1	5	2	5000	11	3	Nuclear...............1	Hindu.................1	Single.........................1	b) Uninsured………2	NA	18	NA	14	-4	a) Controlled………1	b) Private………….2	150	a) Insulin injections including long acting….1	d) 1–2 times a day………..4	3000	40000	3333.33	6333.33	No	yes	Yes	b) Borrowing money (with interest)	188	2	5000	11	3000	40000	1	1	3
268.8	60	40	48	30	50	41	Vyomika M	14	b) Female……..2	b) Urban………2	4	6	j) Unemployed...........................................1	1	3	15000	10	4	Nuclear...............1	Hindu.................1	Single.........................1	a) Insured …….1	Star	14	Didn't get anything	10	-4	a) Controlled………1	b) Private………….2	200	a) Insulin injections including long acting….1	e) 3 times a day………….5	5000	6000	500	5500	No	no	Yes	d) Contributions or assistance from friends and relatives	190	1	15000	10	5000	6000	1	1	4
134.4	40	22	17	16	20	19	Spandana B	16	b) Female……..2	a) Rural………1	4	1	j) Unemployed...........................................1	6	3	15000	10	4	Nuclear...............1	Hindu.................1	Single.........................1	b) Uninsured………2	NA	16	NA	11	-5	a) Controlled………1	b) Private………….2	150	a) Insulin injections including long acting….1	d) 1–2 times a day………..4	2000	25000	2083.33	4083.33	No	no	Yes	b) Borrowing money (with interest)	192	2	15000	10	2000	25000	1	1	4
80	15	12	13	14	14	12	Mujeeb rahman	13	a) Male………...1	b) Urban………2	3	3	j) Unemployed...........................................1	6	2	4000	11	3	Joint.....................2	Muslim................2	Single.........................1	b) Uninsured………2	NA	13	Na	9	-4	a) Controlled………1	b) Private………….2	210	a) Insulin injections including long acting….1	f) 4–6 times a day ……….6	500	6000	500	1000	No	no	Yes	a) Own income and using saving	192	2	4000	11	500	6000	1	1	3
121.6	22	20	20	21	19	20	Shravanthi	12	b) Female……..2	b) Urban………2	1	1	i) Elementary occupations...................................2	1	2	10000	4	5	Nuclear...............1	Hindu.................1	Single.........................1	b) Uninsured………2	NA	12	NA	11	-1	a) Controlled………1	a) Government………….1	82	a) Insulin injections including long acting….1	b) Less than once a day……….2	3000	10000	833.333	3833.33	No	no	Yes	b) Borrowing money (with interest)	281	2	10000	4	3000	10000	1	2	5
124.8	25	20	25	20	15	20	Afiya amber	13	b) Female……..2	b) Urban………2	3	6	j) Unemployed...........................................1	2	2	6000	10	4	Nuclear...............1	Muslim................2	Single.........................1	b) Uninsured………2	No	13	No	8yrd	#VALUE!	a) Controlled………1	a) Government………….1	120	a) Insulin injections including long acting….1	d) 1–2 times a day………..4	2000	20000	1666.67	3666.67	Yes	yes	Yes	d) Contributions or assistance from friends and relatives	256	2	6000	10	2000	20000	1	2	4
70.4	11	11	12	13	11	12	Pruthvi Raj	14	a) Male………...1	a) Rural………1	4	3	h) Plant and Machine Operators and Assemblers....................3	4	4	40000	11	3	Joint.....................2	Hindu.................1	Single.........................1	a) Insured …….1	New indian asurence company limited and KDRDP	14	No	1yrs	#VALUE!	a) Controlled………1	a) Government………….1	120	a) Insulin injections including long acting….1	d) 1–2 times a day………..4	400	4000	333.333	733.333	No	yes	No	a) Own income and using saving	216	1	40000	11	400	4000	2	1	3
67.2	11	11	11	12	11	11	Kemparaju	13	a) Male………...1	a) Rural………1	3	3	i) Elementary occupations...................................2	2	3	15000	8	4	Nuclear...............1	Hindu.................1	Single.........................1	b) Uninsured………2	No	13	No	7yrs	#VALUE!	a) Controlled………1	a) Government………….1	150	a) Insulin injections including long acting….1	d) 1–2 times a day………..4	300	4000	333.333	633.333	No	yes	No	b) Borrowing money (with interest)	211	2	15000	8	300	4000	1	1	4
92.8	14	14	21	18	14	12	Amrutha K	10	b) Female……..2	a) Rural………1	2	4	j) Unemployed...........................................1	2	2	10000	8	4	Joint.....................2	Hindu.................1	Single.........................1	b) Uninsured………2	No	10	No	3yrs	#VALUE!	a) Controlled………1	a) Government………….1	110	a) Insulin injections including long acting….1	d) 1–2 times a day………..4	300	10000	833.333	1133.33	No	no	No	b) Borrowing money (with interest)	210	2	10000	8	300	10000	1	1	4
76.8	12	15	13	12	12	13	Nandhisha	15	a) Male………...1	a) Rural………1	4	3	j) Unemployed...........................................1	2	3	15000	8	4	Nuclear...............1	Hindu.................1	Single.........................1	b) Uninsured………2	No	15	No	13	-2	a) Controlled………1	a) Government………….1	120	a) Insulin injections including long acting….1	c) Only when sick………..3	300	7000	583.333	883.333	No	yes	No	b) Borrowing money (with interest)	250	2	15000	8	300	7000	1	2	4
67.2	12	11	11	11	11	11	Spandana	17	b) Female……..2	a) Rural………1	5	5	j) Unemployed...........................................1	2	3	10000	10	4	Nuclear...............1	Hindu.................1	Single.........................1	a) Insured …….1	No	17	No	12yrs	#VALUE!	a) Controlled………1	a) Government………….1	140	a) Insulin injections including long acting….1	c) Only when sick………..3	400	0	0	400	No	yes	No	a) Own income and using saving	274	1	10000	10	400	0	1	2	4
67.2	12	11	11	11	11	11	Sushmitha V	10	b) Female……..2	a) Rural………1	2	4	j) Unemployed...........................................1	2	3	10000	9	4	Nuclear...............1	Hindu.................1	Single.........................1	b) Uninsured………2	No	10	No	7yrs	#VALUE!	a) Controlled………1	a) Government………….1	90	a) Insulin injections including long acting….1	d) 1–2 times a day………..4	100	0	0	100	No	yes	No	a) Own income and using saving	324	2	10000	9	100	0	1	2	4
67.2	12	11	11	11	11	11	Sri Krishna	18	a) Male………...1	b) Urban………2	5	4	j) Unemployed...........................................1	7	3	10000	14	3	Nuclear...............1	Hindu.................1	Single.........................1	b) Uninsured………2	No	18	No	14yrs	#VALUE!	a) Controlled………1	a) Government………….1	120	a) Insulin injections including long acting….1	d) 1–2 times a day………..4	100	0	0	100	No	yes	No	a) Own income and using saving	301	2	10000	14	100	0	1	2	3
70.4	11	12	12	12	11	12	Kiran KL	17	a) Male………...1	a) Rural………1	4	1	j) Unemployed...........................................1	2	2	10000	5	5	Nuclear...............1	Hindu.................1	Single.........................1	b) Uninsured………2	No	17	No	8yrs	#VALUE!	a) Controlled………1	a) Government………….1	130	a) Insulin injections including long acting….1	d) 1–2 times a day………..4	200	0	0	200	No	yes	No	a) Own income and using saving	297	2	10000	5	200	0	1	2	5
73.6	12	12	12	13	13	12	Sannidhi	11	b) Female……..2	b) Urban………2	3	5	j) Unemployed...........................................1	4	3	12000	12	3	Joint.....................2	Hindu.................1	Single.........................1	b) Uninsured………2	No	11	No	5yrs	#VALUE!	a) Controlled………1	b) Private………….2	120	a) Insulin injections including long acting….1	d) 1–2 times a day………..4	400	0	0	400	No	yes	No	a) Own income and using saving	292	2	12000	12	400	0	1	2	3
67.2	11	11	11	11	11	12	Darshan TK	19	a) Male………...1	a) Rural………1	5	3	f) Skilled Agricultural and Fishery workers...............5	5	2	5000	10	4	Nuclear...............1	Hindu.................1	Single.........................1	b) Uninsured………2	No	19	No	6yrs	#VALUE!	a) Controlled………1	a) Government………….1	130	a) Insulin injections including long acting….1	d) 1–2 times a day………..4	100	0	0	100	No	yes	No	a) Own income and using saving	322	2	5000	10	100	0	1	2	4
64	11	11	10	10	11	11	Shivaprasad	18	a) Male………...1	a) Rural………1	5	4	h) Plant and Machine Operators and Assemblers....................3	4	3	15000	11	3	Joint.....................2	Hindu.................1	Single.........................1	a) Insured …….1	No	18	No	5yrs	#VALUE!	b) Not controlled…….2	a) Government………….1	180	a) Insulin injections including long acting….1	d) 1–2 times a day………..4	60	0	0	60	No	yes	No	a) Own income and using saving	295	1	15000	11	600	0	1	2	3
121.6	20	20	20	24	20	18	Sanjana	19	b) Female……..2	b) Urban………2	5	4	j) Unemployed...........................................1	2	2	5000	8	4	Nuclear...............1	Hindu.................1	Single.........................1	b) Uninsured………2	Na	19	Na	10	-9	a) Controlled………1	a) Government………….1	198	a) Insulin injections including long acting….1	c) Only when sick………..3	2000	0	0	2000	Weekly we needed 800 , yes	no	Yes	b) Borrowing money (with interest)	304	2	5000	8	2000	0	1	2	4
67.2	11	11	12	11	11	11	Umme kulsum	12	b) Female……..2	b) Urban………2	3	4	j) Unemployed...........................................1	4	2	9000	10	4	Nuclear...............1	Muslim................2	Single.........................1	b) Uninsured………2	No	12	No	8yrs	#VALUE!	a) Controlled………1	a) Government………….1	120	a) Insulin injections including long acting….1	c) Only when sick………..3	100	0	0	100	No	yes	No	a) Own income and using saving	318	2	9000	10	100	0	1	2	4
67.2	11	11	12	11	11	11	Arman shariff	10	a) Male………...1	b) Urban………2	3	4	j) Unemployed...........................................1	2	2	9000	8	4	Nuclear...............1	Muslim................2	Single.........................1	b) Uninsured………2	No	10	No	8yrs	#VALUE!	a) Controlled………1	a) Government………….1	150	a) Insulin injections including long acting….1	c) Only when sick………..3	100	0	0	100	No	yes	No	a) Own income and using saving	306	2	9000	8	100	0	1	2	4
281.6	40	40	48	46	48	60	arvinda	11	a) Male………...1	a) Rural………1	3	1	j) Unemployed...........................................1	2	2	7000	5	5	Nuclear...............1	Hindu.................1	Single.........................1	b) Uninsured………2	no	11	no	9	-2	a) Controlled………1	a) Government………….1	180	a) Insulin injections including long acting….1	b) Less than once a day……….2	15350	25000	2083.33	17433.3	yes	yes	yes	b) Borrowing money (with interest)	206	2	7000	5	15350	25000	1	1	5
233.6	45	40	48	30	30	41	krushik gowda	10	a) Male………...1	b) Urban………2	2	6	j) Unemployed...........................................1	3	2	12000	11	3	Joint.....................2	Hindu.................1	Single.........................1	b) Uninsured………2	no	10	no	10	0	a) Controlled………1	a) Government………….1	90	a) Insulin injections including long acting….1	d) 1–2 times a day………..4	3000	50000	4166.67	7166.67	no	yes	yes	b) Borrowing money (with interest)	203	2	12000	11	3000	50000	1	1	3
230.4	40	33	46	30	40	41	chethan	14	a) Male………...1	a) Rural………1	4	2	j) Unemployed...........................................1	2	2	10000	6	4	Joint.....................2	Hindu.................1	Single.........................1	b) Uninsured………2	no	14	no	14	0	a) Controlled………1	a) Government………….1	89	a) Insulin injections including long acting….1	b) Less than once a day……….2	7000	0	0	7000	patient diagonised last month	yes	patient diagonised last month	b) Borrowing money (with interest)	244	2	10000	6	7000	0	1	2	4
230.4	40	33	46	30	40	41	Siddarth	11	a) Male………...1	PVT	3	5	j) Unemployed...........................................1	2	2	6000	9	4	Nuclear...............1	Hindu.................1	Single.........................1	b) Uninsured………2	NA	11	NA	9	-2	b) Not controlled…….2	b) Private………….2	13.7	a) Insulin injections including long acting….1	c) Only when sick………..3	2000	60000	5000	7000	Sugar is high , if I take to hospital, they will take them to ICU , have to pay 50 - 60 thousand , 3-4 times I took him to hospital, have sold everything now, I don't have money so I am not taking him to hospital this time , when I said this to doctor,they gave free insulin , but it is not in control	yes	Yes	c) Selling of assets	251	2	6000	9	2000	60000	1	2	4
256	40	45	50	40	40	41	Suhani	11	b) Female……..2	PVT	3	7	j) Unemployed...........................................1	8	10	40000	25	2	Nuclear...............1	Muslim................2	Single.........................1	a) Insured …….1	Star gold , premium 2adult 2 kids 19 thousand	11	Can claim for hospitalisation 5 lakhs	10	-1	b) Not controlled…….2	b) Private………….2	Varies , morning low, 200 after food	a) Insulin injections including long acting….1	c) Only when sick………..3	3000	7000	583.333	3583.33	No	no	No	a) Own income and using saving	228	1	40000	25	3000	7000	2	1	4
131.2	20	20	21	30	20	20	Shreyas	17	a) Male………...1	PVT	5	5	j) Unemployed...........................................1	2	4	25000	11	3	Nuclear...............1	Hindu.................1	Single.........................1	b) Uninsured………2	NA	17	Na	16	-1	a) Controlled………1	b) Private………….2	103	a) Insulin injections including long acting….1	c) Only when sick………..3	3000	0	0	3000	No	no	No	a) Own income and using saving	224	2	25000	11	3000	0	2	1	3
140.8	20	33	20	20	23	25	Aliya	11	b) Female……..2	a) Rural………1	3	4	j) Unemployed...........................................1	2	3	15000	9	4	Nuclear...............1	Muslim................2	Single.........................1	b) Uninsured………2	Na	11	Na	9	-2	a) Controlled………1	a) Government………….1	140	a) Insulin injections including long acting….1	c) Only when sick………..3	1000	40000	3333.33	4333.33	Yes	no	Yes, I had sold my auto only for 1 lakh, which was of 3 lakh only for her treatment	c) Selling of assets	231	2	15000	9	1000	40000	1	1	4
262.4	60	33	48	40	40	41	Kanik	13	a) Male………...1	a) Rural………1	3	3	j) Unemployed...........................................1	2	4	20000	9	4	Nuclear...............1	Muslim................2	Single.........................1	b) Uninsured………2	NA	13	NA	10	-3	a) Controlled………1	b) Private………….2	140	a) Insulin injections including long acting….1	c) Only when sick………..3	4000	70000	5833.33	9833.33	Yes	yes	Yes, earning goes in treatment, we people should not get any disease mam, this disease can be handled only by rich people, the people like us should die	b) Borrowing money (with interest)	250	2	20000	9	4000	70000	1	2	4
131.2	20	21	20	30	20	20	Prajwal	17	Male	rural	5	5	j) Unemployed	3	3	9000	11	3	Nuclear	Hindu	Single	b) Uninsured	No	17	NA	6	-11	a) Controlled	govt		b) Insulin injections excluding long acting	c) Only when sick	3000	0	0	3000	No	no	Yes	b) Borrowing money (with interest)	310	2	10000	11	3000	0	1	2	3
208	40	34	40	34	30	30	Manoj	12	Male	PVT	3	3	j) Unemployed	3	3	9000	9	4	Nuclear	Hindu	Single	b) Uninsured	NA	12	NA	10	-2	a) Controlled	pvt		a) Insulin injections including long acting	d) 1–2 times a day	5000	0	0	5000	no	yes	no	a) Own income and using saving	301	2	40000	9	5000	0	2	2	4
259.2	50	37	48	33	50	41	Monisha	19	Female	PVT	5	5	c) Technicians and Associate professionals	3	3	10000	11	3	Joint	Hindu	Married	b) Uninsured	NA	19	Na	5	-14	a) Controlled	pvt		a) Insulin injections including long acting	c) Only when sick	5000	80000	6666.67	11666.7	No	yes	No	a) Own income and using saving	204	2	35000	11	5000	80000	2	1	3
249.6	50	33	42	34	50	41	Koushik	14	Male	rural	4	4	j) Unemployed	3	3	11000	10	4	Nuclear	Hindu	Single	b) Uninsured	NA	14	NA	12	-2	a) Controlled	pvt		a) Insulin injections including long acting	g) 7 times a day	4000	45000	3750	7750	Yes	yes	Yes, so went to government hospital,still we had to pay for insulin , but even for food we need to pay,travel cost also, the food or diet diet for child is not available,we thought of suciding with child, but we have a girl child child ,we need to survive	b) Borrowing money (with interest)	197	2	50000	10	4000	45000	2	1	4
188.8	38	40	20	41	30	20	Vedavathi	12	Female	rural	3	3	j) Unemployed	4	4	20000	11	3	Nuclear	Hindu	Single	b) Uninsured	NA	12	NA	11	-1	a) Controlled	govt		a) Insulin injections including long acting	d) 1–2 times a day	3000	15000	1250	4250	Yes	no	Yes, night sugar level were high ,we have face many problems	c) Selling of assets	239	2	20000	11	3000	15000	1	1	3
188.8	38	40	20	41	30	20	Varshini	12	Female	rural	3	3	j) Unemployed	4	4	20000	11	3	Nuclear	Hindu	Single	b) Uninsured	NA	12	NA	8	-4	a) Controlled	govt		a) Insulin injections including long acting	d) 1–2 times a day	3000	15000	1250	4250	Yes	no	Yes, Vedavathi and Varshini are twins both have diabeties , we need to atleast give insulin ……we are unable to give it some times , suddenly sugar level shoots up , we may miss meals , not their insulin. Can we get free insulin somewhere	c) Selling of assets	243	2	15000	11	3000	15000	1	2	3
172.8	30	33	20	30	30	30	Surya	12	Male	PVT	3	3	j) Unemployed	3	3	19000	9	4	Nuclear	Hindu	Single	b) Uninsured	NA	12	NA	7	-5	a) Controlled	govt		a) Insulin injections including long acting	e) 3 times a day	3000	12000	1000	4000	Yes, I have to do coolie , collect money , then bring the medicine	no	Yes, mother left and went ,father is addicted for alcohol , we are three children,I am the youngest and my grandmother takes care of we three ,she also has to go for coolie ,then only I will be able to get insulin	b) Borrowing money (with interest)	220	2	10000	9	3000	12000	1	1	4
288	70	36	48	40	53	41	sangeetha	11	Female	PVT	2	2	j) Unemployed	4	6	9000	12	3	Joint	Hindu	Single	b) Uninsured	NA	11	NA	2	-9	a) Controlled	pvt		a) Insulin injections including long acting	b) Less than once in a day	10000	120000	10000	20000	Yes	yes	Yes	b) Borrowing money (with interest)	222	2	30000	12	10000	120000	2	1	3
268.8	50	40	48	31	50	50	priya	15	Female	PVT	4	4	j) Unemployed	5	10	40000	19	2	Nuclear	Hindu	Single	a) Insured	STAR Health Insurance	15	If Admission done , not all cover, DK is covered	10	-5	a) Controlled	pvt		a) Insulin injections including long acting	c) Only when sick	10000	3000	250	10250	No	no	Yes, I am working because of her, my husband cannot bear all the the expenses	a) Own income and using saving	227	1	40000	19	10000	3000	2	1	4
297.6	70	40	48	40	50	50	Prathiba	14	female	PVT	4	4	j) Unemployed	3	3	11000	10	4	Nuclear	Hindu	Single	b) Uninsured	NA	14	NA	11	-3	a) Controlled	pvt		a) Insulin injections including long acting	d) 1–2 times a day	10000	150000	12500	22500	no	yes	I am a coolie , I borrow money from finances, I want my daughtyer to be healthy, we go to government hospitals , but they don’t have facilities , they reffer us to private hospitals , we have lost our assests ,not thinking of assests - let my life also go i want my daughter to be healthy, which is not possible.	b) Borrowing money (with interest)	245	2	35000	10	10000	150000	2	2	4
176	30	30	20	30	30	36	Akshatha	16	Female	a) Rural………1	4	4	j) Unemployed...........................................1	6	3	15000	13	3	Nuclear...............1	Hindu.................1	Single.........................1	b) Uninsured………2	NA	16	NA	11	-5	a) Controlled………1	b) Private………….2	150	a) Insulin injections including long acting….1	d) 1–2 times a day………..4	2000	25000	2083.33	4083.33	No	no	Yes	b) Borrowing money (with interest)	192	2	15000	13	2000	25000	1	1	3
252.8	60	33	48	30	40	42	Aravinda	11	a) Male………...1	a) Rural………1	3	4	j) Unemployed...........................................1	2	2	7000	8	4	Nuclear...............1	Hindu.................1	Single.........................1	b) Uninsured………2	no	11	no	9	-2	a) Controlled………1	a) Government………….1	180	a) Insulin injections including long acting….1	b) Less than once a day……….2	6000	25000	2083.33	8083.33	yes	yes	yes	b) Borrowing money (with interest)	204	2	7000	8	6000	25000	1	1	4
233.6	30	33	48	32	50	41	Kushik Gowda	10	a) Male………...1	b) Urban………2	2	6	j) Unemployed...........................................1	3	2	12000	11	3	Joint.....................2	Hindu.................1	Single.........................1	b) Uninsured………2	no	10	no	10	0	a) Controlled………1	a) Government………….1	90	a) Insulin injections including long acting….1	d) 1–2 times a day………..4	3000	50000	4166.67	7166.67	no	yes	yes	b) Borrowing money (with interest)	201	2	12000	11	3000	50000	1	1	3
230.4	30	32	47	30	50	41	raj	14	a) Male………...1	a) Rural………1	4	2	j) Unemployed...........................................1	2	2	10000	6	4	Joint.....................2	Hindu.................1	Single.........................1	b) Uninsured………2	no	14	no	14	0	a) Controlled………1	a) Government………….1	89	a) Insulin injections including long acting….1	b) Less than once a day……….2	7000	0	0	7000	patient diagonised last month	yes	patient diagonised last month	b) Borrowing money (with interest)	244	2	10000	6	7000	0	1	2	4
230.4	40	41	48	30	30	41	Chetan	14	a) Male………...1	a) Rural………1	4	2	j) Unemployed...........................................1	2	2	10000	6	4	Joint.....................2	Hindu.................1	Single.........................1	b) Uninsured………2	no	14	no	14	0	a) Controlled………1	a) Government………….1	89	a) Insulin injections including long acting….1	b) Less than once a day……….2	7000	0	0	7000	patient diagonised last month	yes	patient diagonised last month	b) Borrowing money (with interest)	244	2	10000	6	7000	0	1	2	4
76.8	13	12	14	12	13	13	Veda	10	b) Female……..2	a) Rural………1	2	4	j) Unemployed...........................................1	2	2	10000	8	4	Joint.....................2	Hindu.................1	Single.........................1	b) Uninsured………2	No	10	No	3yrs	#VALUE!	a) Controlled………1	a) Government………….1	110	a) Insulin injections including long acting….1	d) 1–2 times a day………..4	300	10000	833.333	1133.33	No	no	No	b) Borrowing money (with interest)	210	2	10000	8	300	10000	1	1	4
76.8	13	12	14	12	13	13	Vaibhav gowda	10	Male	a) Rural………1	2	4	j) Unemployed...........................................1	2	2	10000	8	4	Joint.....................2	Hindu.................1	Single.........................1	b) Uninsured………2	No	10	No	3yrs	#VALUE!	a) Controlled………1	a) Government………….1	110	a) Insulin injections including long acting….1	d) 1–2 times a day………..4	300	10000	833.333	1133.33	No	no	No	b) Borrowing money (with interest)	210	2	10000	8	300	10000	1	1	4
262.4	70	33	48	30	40	41	yashesh	13	a) Male………...1	a) Rural………1	3	3	j) Unemployed...........................................1	2	4	20000	9	4	Nuclear...............1	Muslim................2	Single.........................1	b) Uninsured………2	NA	13	NA	10	-3	a) Controlled………1	b) Private………….2	140	a) Insulin injections including long acting….1	c) Only when sick………..3	4000	70000	5833.33	9833.33	Yes	yes	Yes, earning goes in treatment, we people should not get any disease mam, this disease can be handled only by rich people, the people like us should die	b) Borrowing money (with interest)	250	2	20000	9	4000	70000	1	2	4
108.8	19	19	17	19	18	17	Sania Khanum	17	a) Male………...1	b) Urban………2	5	5	j) Unemployed...........................................1	2	4	25000	11	3	Nuclear...............1	Hindu.................1	Single.........................1	b) Uninsured………2	NA	17	Na	16	-1	a) Controlled………1	b) Private………….2	103	a) Insulin injections including long acting….1	c) Only when sick………..3	3000	0	0	3000	No	no	No	a) Own income and using saving	224	2	25000	11	3000	0	2	1	3
115.2	20	19	20	16	20	20	Swapna	13	b) Female……..2	b) Urban………2	3	6	j) Unemployed...........................................1	2	2	6000	10	4	Nuclear...............1	Hindu.................1	Single.........................1	b) Uninsured………2	No	13	No	8yrd	#VALUE!	a) Controlled………1	a) Government………….1	120	a) Insulin injections including long acting….1	d) 1–2 times a day………..4	2000	20000	1666.67	3666.67	Yes	yes	Yes	d) Contributions or assistance from friends and relatives	256	2	6000	10	2000	20000	1	2	4
108.8	18	18	19	16	19	19	Sathiv H N	10	b) Female……..2	b) Urban………2	2	3	i) Elementary occupations...................................2	2	2	5000	7	4	Nuclear...............1	Hindu.................1	Single.........................1	b) Uninsured………2	No	10	No	2 year	#VALUE!	a) Controlled………1	b) Private………….2	100	a) Insulin injections including long acting….1	c) Only when sick………..3	3000	0	0	3000	No	yes	Yes	b) Borrowing money (with interest)	320	2	5000	7	3000	0	1	2	4
108.8	18	18	19	16	19	19	Meghana	10	b) Female……..2	b) Urban………2	2	3	i) Elementary occupations...................................2	2	2	5000	7	4	Nuclear...............1	Hindu.................1	Single.........................1	b) Uninsured………2	No	10	No	2 year	#VALUE!	a) Controlled………1	b) Private………….2	100	a) Insulin injections including long acting….1	c) Only when sick………..3	3000	0	0	3000	No	yes	Yes	b) Borrowing money (with interest)	320	2	5000	7	3000	0	1	2	4
230.4	40	40	48	30	30	42	Ferdos	10	a) Male………...1	b) Urban………2	2	6	j) Unemployed...........................................1	3	2	12000	11	3	Joint.....................2	Muslim................2	Single.........................1	b) Uninsured………2	no	10	no	10	0	a) Controlled………1	a) Government………….1	90	a) Insulin injections including long acting….1	d) 1–2 times a day………..4	3000	50000	4166.67	7166.67	no	yes	yes	b) Borrowing money (with interest)	203	2	12000	11	3000	50000	1	1	3
236.8	40	39	58	20	40	40	Parikshit	14	Male	b) Urban………2	4	4	j) Unemployed	3	3	11000	10	4	Nuclear	Hindu	Single	b) Uninsured	NA	14	NA	12	-2	a) Controlled	pvt		a) Insulin injections including long acting	g) 7 times a day	4000	45000	3750	7750	Yes	yes	Yes, so went to government hospital,still we had to pay for insulin , but even for food we need to pay,travel cost also, the food or diet diet for child is not available,we thought of suciding with child, but we have a girl child child ,we need to survive	b) Borrowing money (with interest)	287	2	35000	10	4000	45000	2	2	4
67.2	11	11	11	12	11	11	Noor hurain	10	b) Female……..2	a) Rural………1	2	4	j) Unemployed...........................................1	2	3	10000	9	4	Nuclear...............1	Muslim................2	Single.........................1	b) Uninsured………2	No	10	No	7yrs	#VALUE!	a) Controlled………1	a) Government………….1	90	a) Insulin injections including long acting….1	d) 1–2 times a day………..4	100	0	0	100	No	no	No	a) Own income and using saving	324	2	10000	9	100	0	1	2	4
115.2	20	20	20	15	20	20	Thanmai	13	b) Female……..2	b) Urban………2	3	6	j) Unemployed...........................................1	2	2	6000	10	4	Nuclear...............1	Hindu.................1	Single.........................1	b) Uninsured………2	No	13	No	8yrd	#VALUE!	a) Controlled………1	a) Government………….1	120	a) Insulin injections including long acting….1	d) 1–2 times a day………..4	2000	20000	1666.67	3666.67	Yes	yes	Yes	d) Contributions or assistance from friends and relatives	256	2	6000	10	2000	20000	1	2	4
284.8	70	43	48	33	50	41	Jeevan H	16	a) Male………...1	a) Rural………1	6	1	j) Unemployed...........................................1	3	2	10000	6	4	Nuclear...............1	Hindu.................1	Single.........................1	b) Uninsured………2	NA	16	Na	9	-7	a) Controlled………1	b) Private………….2	150	a) Insulin injections including long acting….1	d) 1–2 times a day………..4	8000	96000	8000	16000	No	yes	Yes	b) Borrowing money (with interest)	192	2	10000	6	8000	96000	1	1	4
230.4	30	40	48	30	40	42	Jeevan	10	a) Male………...1	b) Urban………2	2	6	j) Unemployed...........................................1	3	2	12000	11	3	Joint.....................2	Hindu.................1	Single.........................1	b) Uninsured………2	no	10	no	10	0	a) Controlled………1	a) Government………….1	90	a) Insulin injections including long acting….1	d) 1–2 times a day………..4	3000	50000	4166.67	7166.67	no	yes	yes	b) Borrowing money (with interest)	203	2	12000	11	3000	50000	1	1	3
115.2	20	20	17	18	20	20	Divya	13	b) Female……..2	b) Urban………2	3	6	j) Unemployed...........................................1	2	2	6000	10	4	Nuclear...............1	Hindu.................1	Single.........................1	b) Uninsured………2	No	13	No	8yrd	#VALUE!	a) Controlled………1	a) Government………….1	120	a) Insulin injections including long acting….1	d) 1–2 times a day………..4	2000	20000	1666.67	3666.67	Yes	yes	Yes	d) Contributions or assistance from friends and relatives	256	2	6000	10	2000	20000	1	2	4
208	50	33	20	30	34	41	Mahadesha	12	a) Male………...1	b) Urban………2	4	3	j) Unemployed...........................................1	6	3	16000	12	3	Nuclear...............1	Hindu.................1	Single.........................1	b) Uninsured………2	no	12	no	9	-3	a) Controlled………1	b) Private………….2	dont know	a) Insulin injections including long acting….1	b) Less than once a day……….2	2500	30000	2500	5000	yes	no	yes	a) Own income and using saving	241	2	16000	12	2500	30000	1	1	3
115.2	20	18	19	20	18	20	Deeksha	13	b) Female……..2	b) Urban………2	3	6	j) Unemployed...........................................1	2	2	6000	10	4	Nuclear...............1	Hindu.................1	Single.........................1	b) Uninsured………2	No	13	No	8yrd	#VALUE!	a) Controlled………1	a) Government………….1	120	a) Insulin injections including long acting….1	d) 1–2 times a day………..4	2000	20000	1666.67	3666.67	Yes	yes	Yes	d) Contributions or assistance from friends and relatives	256	2	6000	10	2000	20000	1	2	4
102.4	17	18	15	19	16	17	Sanvika	10	b) Female……..2	b) Urban………2	2	3	i) Elementary occupations...................................2	2	2	5000	7	4	Nuclear...............1	Hindu.................1	Single.........................1	b) Uninsured………2	No	10	No	2 year	#VALUE!	a) Controlled………1	b) Private………….2	100	a) Insulin injections including long acting….1	c) Only when sick………..3	3000	0	0	3000	No	yes	Yes	b) Borrowing money (with interest)	320	2	5000	7	3000	0	1	2	4
102.4	17	18	15	19	16	17	medha	10	b) Female……..2	b) Urban………2	2	3	i) Elementary occupations...................................2	2	2	5000	7	4	Nuclear...............1	Hindu.................1	Single.........................1	b) Uninsured………2	No	10	No	2 year	#VALUE!	a) Controlled………1	b) Private………….2	100	a) Insulin injections including long acting….1	c) Only when sick………..3	3000	0	0	3000	No	yes	Yes	b) Borrowing money (with interest)	320	2	5000	7	3000	0	1	2	4
230.4	40	40	48	30	30	42	Fakruddin	10	a) Male………...1	b) Urban………2	2	6	j) Unemployed...........................................1	3	2	12000	11	3	Joint.....................2	Muslim................2	Single.........................1	b) Uninsured………2	no	10	no	10	0	a) Controlled………1	a) Government………….1	90	a) Insulin injections including long acting….1	d) 1–2 times a day………..4	3000	50000	4166.67	7166.67	no	yes	yes	b) Borrowing money (with interest)	203	2	12000	11	3000	50000	1	1	3
246.4	40	42	48	30	40	46	Rinish	14	Male	b) Urban………2	4	4	j) Unemployed	3	3	11000	10	4	Nuclear	Hindu	Single	b) Uninsured	NA	14	NA	12	-2	a) Controlled	pvt	120	a) Insulin injections including long acting	g) 7 times a day	4000	45000	3750	7750	Yes	yes	Yes, so went to government hospital,still we had to pay for insulin , but even for food we need to pay,travel cost also, the food or diet diet for child is not available,we thought of suciding with child, but we have a girl child child ,we need to survive	b) Borrowing money (with interest)	299	2	40000	10	4000	45000	2	2	4
67.2	11	11	11	11	11	12	Neelufur	10	b) Female……..2	a) Rural………1	2	4	j) Unemployed...........................................1	2	3	10000	9	4	Nuclear...............1	Muslim................2	Single.........................1	b) Uninsured………2	No	10	No	7yrs	#VALUE!	a) Controlled………1	a) Government………….1	90	a) Insulin injections including long acting….1	d) 1–2 times a day………..4	100	0	0	100	No	no	No	a) Own income and using saving	324	2	10000	9	100	0	1	2	4
115.2	20	18	20	19	18	20	chinmai	13	b) Female……..2	b) Urban………2	3	6	j) Unemployed...........................................1	2	2	6000	10	4	Nuclear...............1	Hindu.................1	Single.........................1	b) Uninsured………2	No	13	No	8yrd	#VALUE!	a) Controlled………1	a) Government………….1	120	a) Insulin injections including long acting….1	d) 1–2 times a day………..4	2000	20000	1666.67	3666.67	Yes	yes	Yes	d) Contributions or assistance from friends and relatives	256	2	6000	10	2000	20000	1	2	4
281.6	60	50	44	47	40	41	girirsh	16	a) Male………...1	a) Rural………1	6	1	j) Unemployed...........................................1	3	2	10000	6	4	Nuclear...............1	Hindu.................1	Single.........................1	b) Uninsured………2	NA	16	Na	9	-7	a) Controlled………1	b) Private………….2	150	a) Insulin injections including long acting….1	d) 1–2 times a day………..4	8000	96000	8000	16000	No	yes	Yes	b) Borrowing money (with interest)	192	2	10000	6	8000	96000	1	1	4
230.4	40	33	48	40	30	39	Harish	10	a) Male………...1	b) Urban………2	2	6	j) Unemployed...........................................1	3	2	12000	11	3	Joint.....................2	Hindu.................1	Single.........................1	b) Uninsured………2	no	10	no	10	0	a) Controlled………1	a) Government………….1	90	a) Insulin injections including long acting….1	d) 1–2 times a day………..4	3000	50000	4166.67	7166.67	no	yes	yes	b) Borrowing money (with interest)	203	2	12000	11	3000	50000	1	1	3
115.2	20	20	20	19	17	19	Jyothi	13	b) Female……..2	b) Urban………2	3	6	j) Unemployed...........................................1	2	2	6000	10	4	Nuclear...............1	Hindu.................1	Single.........................1	b) Uninsured………2	No	13	No	8yrd	#VALUE!	a) Controlled………1	a) Government………….1	120	a) Insulin injections including long acting….1	d) 1–2 times a day………..4	2000	20000	1666.67	3666.67	Yes	yes	Yes	d) Contributions or assistance from friends and relatives	256	2	6000	10	2000	20000	1	2	4
208	40	33	20	34	40	41	Basavanna	12	a) Male………...1	b) Urban………2	4	3	j) Unemployed...........................................1	6	3	16000	12	3	Nuclear...............1	Hindu.................1	Single.........................1	b) Uninsured………2	no	12	no	9	-3	a) Controlled………1	b) Private………….2	110	a) Insulin injections including long acting….1	b) Less than once a day……….2	2500	30000	2500	5000	yes	no	yes	a) Own income and using saving	241	2	16000	12	2500	30000	1	1	3
[truncated: 21 more columns]
